# Supplementary material for: Drought Intensity Shapes Soil Legacy Effects on Grassland Plant and Soil Microbial Communities and Their Responses to Future Drought
Source: Glob Chang Biol. 2025 Sep 18;31(9):e70495. doi: 10.1111/gcb.70495 (PMC12445341; doi:10.1111/gcb.70495)
Supplement: Supplementary file 2 — Table S4: The relative abundance of prokaryote and fungal phyla and families. Soil legacies of increasing drought intensity (control, mild drought, or severe drought in year 1), drought (or control) in year 2, plant community (fast‐ or slow‐strategy), and their interactions on the relative abundance of prokaryote and fungal phyla, and the 20 most abundant prokaryote and fungal families (excluding families that were ‘unknown’). We tested the effects of soil legacies, drought, plant community and their interactions at peak drought year 2 (after 4 weeks of drought) and at recovery (7 weeks after re‐wetting). We used linear models and ANOVA with a Benjamini‐Hochberg adjustment (Benjamini and Hochberg 1995) using the R function p.adjust to correct p values for multiple comparisons. [file GCB-31-e70495-s001.xlsx]

## Sheet: Sheet1
Prokaryote phyla
Control in year 2
response	term	df	sumsq	meansq	statistic	p.value	p.adjusted
Acidobacteriota	Soil legacies of increasing drought intensity	2	0.000723597	0.000361798	13.3961	0	0.001
Actinobacteriota	Soil legacies of increasing drought intensity	2	0.00144521	0.000722606	4.21168	0.027	0.069
Bacteroidota	Soil legacies of increasing drought intensity	2	0.000145989	7.29943e-05	4.23476	0.026	0.069
Chloroflexi	Soil legacies of increasing drought intensity	2	3.1904e-06	1.5952e-06	0.0832026	0.92	0.92
Crenarchaeota	Soil legacies of increasing drought intensity	2	0.000490772	0.000245386	22.0219	0	0
Firmicutes	Soil legacies of increasing drought intensity	2	0.000140608	7.03038e-05	1.97718	0.16	0.213
Myxococcota	Soil legacies of increasing drought intensity	2	3.43581e-05	1.7179e-05	3.62537	0.041	0.078
Nitrospirota	Soil legacies of increasing drought intensity	2	4.24179e-06	2.1209e-06	3.87956	0.034	0.075
Planctomycetota	Soil legacies of increasing drought intensity	2	9.03693e-05	4.51847e-05	0.950604	0.4	0.463
Proteobacteria	Soil legacies of increasing drought intensity	2	0.00131128	0.000655641	6.53758	0.005	0.019
Verrucomicrobiota	Soil legacies of increasing drought intensity	2	8.94794e-05	4.47397e-05	4.6772	0.019	0.055
Drought in year 2
Acidobacteriota	Soil legacies of increasing drought intensity	2	0.000214238	0.000107119	8.08022	0.002	0.011
Actinobacteriota	Soil legacies of increasing drought intensity	2	0.00634981	0.0031749	13.1713	0	0.001
Bacteroidota	Soil legacies of increasing drought intensity	2	9.43565e-05	4.71782e-05	3.4674	0.047	0.083
Chloroflexi	Soil legacies of increasing drought intensity	2	2.43147e-05	1.21573e-05	1.3144	0.287	0.341
Crenarchaeota	Soil legacies of increasing drought intensity	2	0.000200212	0.000100106	9.9775	0.001	0.004
Firmicutes	Soil legacies of increasing drought intensity	2	8.07456e-05	4.03728e-05	3.02438	0.067	0.113
Myxococcota	Soil legacies of increasing drought intensity	2	1.22821e-05	6.14104e-06	2.01847	0.154	0.212
Nitrospirota	Soil legacies of increasing drought intensity	2	1.91664e-06	9.58322e-07	3.70715	0.039	0.078
Planctomycetota	Soil legacies of increasing drought intensity	2	0.000631793	0.000315897	7.33133	0.003	0.014
Proteobacteria	Soil legacies of increasing drought intensity	2	0.000801223	0.000400611	7.26575	0.003	0.014
Verrucomicrobiota	Soil legacies of increasing drought intensity	2	3.09698e-05	1.54849e-05	1.66027	0.21	0.257
Recovery
Control in year 2
Acidobacteriota	Soil legacies of increasing drought intensity	2	1.6772e-05	8.38598e-06	0.190939	0.827	0.867
Actinobacteriota	Soil legacies of increasing drought intensity	2	0.00312754	0.00156377	6.99065	0.004	0.016
Bacteroidota	Soil legacies of increasing drought intensity	2	0.000101479	5.07397e-05	3.93336	0.033	0.075
Chloroflexi	Soil legacies of increasing drought intensity	2	1.18219e-05	5.91094e-06	0.645745	0.533	0.593
Crenarchaeota	Soil legacies of increasing drought intensity	2	0.000209327	0.000104663	10.992	0	0.003
Firmicutes	Soil legacies of increasing drought intensity	2	7.13022e-05	3.56511e-05	2.07019	0.147	0.209
Myxococcota	Soil legacies of increasing drought intensity	2	4.45907e-06	2.22954e-06	0.632534	0.54	0.593
Nitrospirota	Soil legacies of increasing drought intensity	2	6.79079e-06	3.39539e-06	1.91006	0.169	0.219
Planctomycetota	Soil legacies of increasing drought intensity	2	0.000283493	0.000141746	2.96525	0.07	0.114
Proteobacteria	Soil legacies of increasing drought intensity	2	0.000533154	0.000266577	4.84986	0.017	0.052
Verrucomicrobiota	Soil legacies of increasing drought intensity	2	0.000144803	7.24016e-05	6.2415	0.006	0.021
Drought in year 2
Acidobacteriota	Soil legacies of increasing drought intensity	2	0.000791179	0.00039559	17.3702	0	0
Actinobacteriota	Soil legacies of increasing drought intensity	2	0.00851282	0.00425641	17.1109	0	0
Bacteroidota	Soil legacies of increasing drought intensity	2	1.74714e-05	8.73569e-06	0.320568	0.729	0.782
Chloroflexi	Soil legacies of increasing drought intensity	2	6.52953e-05	3.26477e-05	3.5899	0.043	0.078
Crenarchaeota	Soil legacies of increasing drought intensity	2	8.13995e-06	4.06998e-06	0.154256	0.858	0.878
Firmicutes	Soil legacies of increasing drought intensity	2	0.000157801	7.89007e-05	2.41853	0.11	0.172
Myxococcota	Soil legacies of increasing drought intensity	2	1.39082e-05	6.95411e-06	3.76853	0.037	0.078
Nitrospirota	Soil legacies of increasing drought intensity	2	4.19636e-06	2.09818e-06	3.88677	0.034	0.075
Planctomycetota	Soil legacies of increasing drought intensity	2	6.85495e-05	3.42747e-05	2.33687	0.117	0.178
Proteobacteria	Soil legacies of increasing drought intensity	2	0.000361085	0.000180543	2.26735	0.124	0.183
Verrucomicrobiota	Soil legacies of increasing drought intensity	2	2.97446e-05	1.48723e-05	1.72651	0.198	0.249
Drought/control year 2 x Soil legacies of increasing drought intensity (control, mild drought, or severe drought in year 1)
Peak drought
Acidobacteriota	Drought year 2	1	0.000984259	0.000984259	48.8895	0	0
Acidobacteriota	Soil legacies:Drought year 2	2	7.8248e-05	3.9124e-05	1.94334	0.154	0.242
Actinobacteriota	Drought year 2	1	0.0101821	0.0101821	49.3535	0	0
Actinobacteriota	Soil legacies:Drought year 2	2	0.00176064	0.00088032	4.26699	0.019	0.079
Bacteroidota	Drought year 2	1	0.000693738	0.000693738	44.9849	0	0
Bacteroidota	Soil legacies:Drought year 2	2	0.00010027	5.01351e-05	3.25097	0.047	0.115
Chloroflexi	Drought year 2	1	0.00105738	0.00105738	74.4066	0	0
Chloroflexi	Soil legacies:Drought year 2	2	1.87765e-05	9.38827e-06	0.660639	0.521	0.637
Crenarchaeota	Drought year 2	1	8.13996e-06	8.13996e-06	0.768792	0.385	0.446
Crenarchaeota	Soil legacies:Drought year 2	2	8.29132e-05	4.14566e-05	3.91544	0.026	0.079
Firmicutes	Drought year 2	1	0.000507432	0.000507432	20.751	0	0
Firmicutes	Soil legacies:Drought year 2	2	2.13865e-05	1.06932e-05	0.437292	0.648	0.697
Myxococcota	Drought year 2	1	0.000218563	0.000218563	56.1788	0	0
Myxococcota	Soil legacies:Drought year 2	2	3.29355e-06	1.64678e-06	0.423282	0.657	0.697
Nitrospirota	Drought year 2	1	1.70153e-05	1.70153e-05	42.2641	0	0
Nitrospirota	Soil legacies:Drought year 2	2	7.24589e-07	3.62295e-07	0.899897	0.413	0.535
Planctomycetota	Drought year 2	1	7.8008e-06	7.8008e-06	0.172163	0.68	0.68
Planctomycetota	Soil legacies:Drought year 2	2	0.000355929	0.000177965	3.92766	0.026	0.079
Proteobacteria	Drought year 2	1	0.00711896	0.00711896	91.6064	0	0
Proteobacteria	Soil legacies:Drought year 2	2	0.000328064	0.000164032	2.11076	0.132	0.223
Verrucomicrobiota	Drought year 2	1	0.000139919	0.000139919	14.8124	0	0.001
Verrucomicrobiota	Soil legacies:Drought year 2	2	8.98137e-05	4.49069e-05	4.754	0.013	0.079
Recovery
Acidobacteriota	Drought year 2	1	0.000662593	0.000662593	19.8697	0	0
Acidobacteriota	Soil legacies:Drought year 2	2	0.000295229	0.000147615	4.42664	0.017	0.079
Actinobacteriota	Drought year 2	1	0.0103946	0.0103946	44.003	0	0
Actinobacteriota	Soil legacies:Drought year 2	2	0.00385102	0.00192551	8.15119	0.001	0.019
Bacteroidota	Drought year 2	1	8.11244e-06	8.11244e-06	0.404101	0.528	0.581
Bacteroidota	Soil legacies:Drought year 2	2	4.93115e-05	2.46558e-05	1.22817	0.302	0.415
Chloroflexi	Drought year 2	1	0.000773261	0.000773261	84.7502	0	0
Chloroflexi	Soil legacies:Drought year 2	2	5.6555e-05	2.82775e-05	3.09924	0.054	0.118
Crenarchaeota	Drought year 2	1	3.36128e-05	3.36128e-05	1.87225	0.177	0.217
Crenarchaeota	Soil legacies:Drought year 2	2	0.000137144	6.85719e-05	3.81949	0.029	0.079
Firmicutes	Drought year 2	1	0.000219738	0.000219738	8.81694	0.005	0.006
Firmicutes	Soil legacies:Drought year 2	2	0.000220363	0.000110181	4.421	0.017	0.079
Myxococcota	Drought year 2	1	4.37879e-05	4.37879e-05	16.3081	0	0
Myxococcota	Soil legacies:Drought year 2	2	1.99273e-06	9.96366e-07	0.371081	0.692	0.697
Nitrospirota	Drought year 2	1	1.04901e-05	1.04901e-05	9.05306	0.004	0.006
Nitrospirota	Soil legacies:Drought year 2	2	5.2636e-06	2.6318e-06	2.27127	0.114	0.208
Planctomycetota	Drought year 2	1	1.04992e-05	1.04992e-05	0.33614	0.565	0.592
Planctomycetota	Soil legacies:Drought year 2	2	8.21849e-05	4.10925e-05	1.3156	0.277	0.407
Proteobacteria	Drought year 2	1	0.00118141	0.00118141	17.5553	0	0
Proteobacteria	Soil legacies:Drought year 2	2	4.88408e-05	2.44204e-05	0.362878	0.697	0.697
Verrucomicrobiota	Drought year 2	1	0.000112304	0.000112304	11.1115	0.002	0.002
Verrucomicrobiota	Soil legacies:Drought year 2	2	5.47157e-05	2.73579e-05	2.70681	0.077	0.153
Prokaryote families
Peak drought
Control in year 2
response	term	df	sumsq	meansq	statistic	p.value	p.adjusted
Nitrosomonadaceae	Soil legacies of increasing drought intensity	2	0.000211598	0.000105799	12.621	0	0.001
Xanthobacteraceae	Soil legacies of increasing drought intensity	2	2.76876e-05	1.38438e-05	10.511	0	0.002
Hyphomicrobiaceae	Soil legacies of increasing drought intensity	2	1.73514e-05	8.67569e-06	3.23658	0.056	0.087
TRA3-20	Soil legacies of increasing drought intensity	2	0.000109485	5.47425e-05	73.6812	0	0
Comamonadaceae	Soil legacies of increasing drought intensity	2	4.38241e-06	2.19121e-06	0.955709	0.398	0.442
WX65	Soil legacies of increasing drought intensity	2	1.03199e-05	5.15994e-06	8.90493	0.001	0.004
Vicinamibacteraceae	Soil legacies of increasing drought intensity	2	7.41402e-05	3.70701e-05	3.9741	0.032	0.058
Gaiellaceae	Soil legacies of increasing drought intensity	2	3.64869e-05	1.82434e-05	2.19089	0.133	0.163
67-14	Soil legacies of increasing drought intensity	2	1.52383e-05	7.61917e-06	3.86119	0.035	0.059
Propionibacteriaceae	Soil legacies of increasing drought intensity	2	6.91265e-06	3.45633e-06	2.38641	0.113	0.144
Mycobacteriaceae	Soil legacies of increasing drought intensity	2	1.60726e-06	8.0363e-07	0.665092	0.523	0.552
Nocardioidaceae	Soil legacies of increasing drought intensity	2	5.68854e-05	2.84427e-05	16.0325	0	0
Pirellulaceae	Soil legacies of increasing drought intensity	2	3.11503e-05	1.55752e-05	0.857657	0.436	0.478
Nitrososphaeraceae	Soil legacies of increasing drought intensity	2	0.000503055	0.000251528	23.8542	0	0
Xiphinematobacteraceae	Soil legacies of increasing drought intensity	2	1.22345e-05	6.11727e-06	5.56906	0.01	0.021
Pedosphaeraceae	Soil legacies of increasing drought intensity	2	2.93151e-05	1.46575e-05	3.117	0.062	0.088
Microscillaceae	Soil legacies of increasing drought intensity	2	2.52118e-05	1.26059e-05	5.79923	0.009	0.019
Chitinophagaceae	Soil legacies of increasing drought intensity	2	3.17144e-05	1.58572e-05	4.61392	0.02	0.038
Anaerolineaceae	Soil legacies of increasing drought intensity	2	5.2487e-09	2.62435e-09	0.000603978	0.999	0.999
Nitrospiraceae	Soil legacies of increasing drought intensity	2	4.27663e-06	2.13831e-06	3.9261	0.033	0.058
Drought in year 2
Nitrosomonadaceae	Soil legacies of increasing drought intensity	2	0.000175822	8.79112e-05	25.1697	0	0
Xanthobacteraceae	Soil legacies of increasing drought intensity	2	2.49852e-05	1.24926e-05	9.38321	0.001	0.003
Hyphomicrobiaceae	Soil legacies of increasing drought intensity	2	2.54389e-06	1.27194e-06	1.1005	0.348	0.392
TRA3-20	Soil legacies of increasing drought intensity	2	6.49561e-05	3.2478e-05	52.3129	0	0
Comamonadaceae	Soil legacies of increasing drought intensity	2	1.15392e-06	5.76958e-07	1.26472	0.3	0.343
WX65	Soil legacies of increasing drought intensity	2	1.64836e-05	8.24179e-06	5.55194	0.01	0.021
Vicinamibacteraceae	Soil legacies of increasing drought intensity	2	3.45893e-05	1.72947e-05	1.59261	0.223	0.263
Gaiellaceae	Soil legacies of increasing drought intensity	2	0.000174465	8.72326e-05	8.05522	0.002	0.006
67-14	Soil legacies of increasing drought intensity	2	8.73037e-05	4.36519e-05	11.6982	0	0.001
Propionibacteriaceae	Soil legacies of increasing drought intensity	2	1.94961e-05	9.74804e-06	6.46047	0.005	0.015
Mycobacteriaceae	Soil legacies of increasing drought intensity	2	0.119961	0.0599806	6.16983	0.007	0.018
Nocardioidaceae	Soil legacies of increasing drought intensity	2	1.31545	0.657726	39.4629	0	0
Pirellulaceae	Soil legacies of increasing drought intensity	2	0.0137304	0.0068652	4.55137	0.003	0.011
Nitrososphaeraceae	Soil legacies of increasing drought intensity	2	0.000200872	0.000100436	10.2338	0.001	0.002
Xiphinematobacteraceae	Soil legacies of increasing drought intensity	2	3.9277e-06	1.96385e-06	1.76102	0.193	0.233
Pedosphaeraceae	Soil legacies of increasing drought intensity	2	4.38717e-05	2.19359e-05	6.05406	0.004	0.011
Microscillaceae	Soil legacies of increasing drought intensity	2	6.05546e-06	3.02773e-06	2.53491	0.099	0.135
Chitinophagaceae	Soil legacies of increasing drought intensity	2	1.79786e-05	8.98929e-06	3.82001	0.036	0.059
Anaerolineaceae	Soil legacies of increasing drought intensity	2	3.2278e-05	1.6139e-05	5.92082	0.008	0.018
Nitrospiraceae	Soil legacies of increasing drought intensity	2	1.79045e-06	8.95227e-07	3.51096	0.045	0.071
Recovery
Control in year 2
Nitrosomonadaceae	Soil legacies of increasing drought intensity	2	0.000186603	9.33016e-05	14.4421	0.007	0.018
Xanthobacteraceae	Soil legacies of increasing drought intensity	2	2.01833e-05	1.00916e-05	3.13377	0.061	0.088
Hyphomicrobiaceae	Soil legacies of increasing drought intensity	2	4.56854e-05	2.28427e-05	8.13685	0.002	0.006
TRA3-20	Soil legacies of increasing drought intensity	2	6.27713e-05	3.13856e-05	14.3402	0	0
Comamonadaceae	Soil legacies of increasing drought intensity	2	8.02389e-07	4.01195e-07	0.761251	0.478	0.516
WX65	Soil legacies of increasing drought intensity	2	2.67005e-05	1.33503e-05	27.0509	0	0
Vicinamibacteraceae	Soil legacies of increasing drought intensity	2	9.4702e-05	4.7351e-05	2.37799	0.113	0.144
Gaiellaceae	Soil legacies of increasing drought intensity	2	8.75582e-05	4.37791e-05	6.0147	0.007	0.018
67-14	Soil legacies of increasing drought intensity	2	4.15291e-05	2.07646e-05	5.45615	0.011	0.022
Propionibacteriaceae	Soil legacies of increasing drought intensity	2	2.97484e-05	1.48742e-05	11.7347	0	0.001
Mycobacteriaceae	Soil legacies of increasing drought intensity	2	1.70094e-05	8.5047e-06	5.39795	0.007	0.018
Nocardioidaceae	Soil legacies of increasing drought intensity	2	7.34218e-05	3.67109e-05	32.9266	0	0
Pirellulaceae	Soil legacies of increasing drought intensity	2	0.00021674	0.00010837	4.94016	0.016	0.031
Nitrososphaeraceae	Soil legacies of increasing drought intensity	2	0.000219166	0.000109583	11.5368	0	0.001
Xiphinematobacteraceae	Soil legacies of increasing drought intensity	2	2.01122e-05	1.00561e-05	3.79429	0.105	0.137
Pedosphaeraceae	Soil legacies of increasing drought intensity	2	5.31596e-05	2.65798e-05	12.0451	0	0.001
Microscillaceae	Soil legacies of increasing drought intensity	2	0.11502	0.0575102	4.44522	0.022	0.042
Chitinophagaceae	Soil legacies of increasing drought intensity	2	1.05715e-05	5.28573e-06	2.49071	0.103	0.137
Anaerolineaceae	Soil legacies of increasing drought intensity	2	2.45686e-05	1.22843e-05	5.94331	0.008	0.018
Nitrospiraceae	Soil legacies of increasing drought intensity	2	6.23501e-06	3.1175e-06	1.74761	0.195	0.233
Drought in year 2
Nitrosomonadaceae	Soil legacies of increasing drought intensity	2	5.19534e-05	2.59767e-05	4.19875	0.027	0.05
Xanthobacteraceae	Soil legacies of increasing drought intensity	2	1.05733e-05	5.28667e-06	3.83047	0.035	0.059
Hyphomicrobiaceae	Soil legacies of increasing drought intensity	2	9.04211e-06	4.52105e-06	1.49563	0.243	0.282
TRA3-20	Soil legacies of increasing drought intensity	2	3.23654e-05	1.61827e-05	15.9263	0	0
Comamonadaceae	Soil legacies of increasing drought intensity	2	9.72478e-06	4.86239e-06	15.044	0	0
WX65	Soil legacies of increasing drought intensity	2	3.13425e-07	1.56712e-07	0.183559	0.833	0.855
Vicinamibacteraceae	Soil legacies of increasing drought intensity	2	0.000134838	6.74188e-05	7.0052	0.004	0.011
Gaiellaceae	Soil legacies of increasing drought intensity	2	0.000277722	0.000138861	13.8914	0	0.002
67-14	Soil legacies of increasing drought intensity	2	0.00011893	5.94648e-05	14.1809	0.001	0.002
Propionibacteriaceae	Soil legacies of increasing drought intensity	2	5.38886e-06	2.69443e-06	3.60273	0.042	0.069
Mycobacteriaceae	Soil legacies of increasing drought intensity	2	6.50264e-06	3.25132e-06	3.14396	0.061	0.088
Nocardioidaceae	Soil legacies of increasing drought intensity	2	0.000283994	0.000141997	68.4911	0	0
Pirellulaceae	Soil legacies of increasing drought intensity	2	7.09443e-05	3.54721e-05	3.2076	0.058	0.087
Nitrososphaeraceae	Soil legacies of increasing drought intensity	2	8.17641e-06	4.0882e-06	0.15687	0.856	0.866
Xiphinematobacteraceae	Soil legacies of increasing drought intensity	2	9.75453e-06	4.87726e-06	2.83278	0.078	0.107
Pedosphaeraceae	Soil legacies of increasing drought intensity	2	1.25861e-05	6.29306e-06	2.88602	0.075	0.105
Microscillaceae	Soil legacies of increasing drought intensity	2	4.16833e-06	2.08416e-06	0.661661	0.525	0.552
Chitinophagaceae	Soil legacies of increasing drought intensity	2	4.64707e-06	2.32354e-06	0.458579	0.637	0.662
Anaerolineaceae	Soil legacies of increasing drought intensity	2	1.95782e-05	9.78908e-06	2.34632	0.116	0.146
Nitrospiraceae	Soil legacies of increasing drought intensity	2	3.98223e-06	1.99112e-06	3.57734	0.043	0.069
Drought/control year 2 x Soil legacies of increasing drought intensity (control, mild drought, or severe drought in year 1)
Peak drought
67-14	Drought year 2	1	0.00021443	0.00021443	75.1756	0	0
67-14	Soil legacies:Drought year 2	2	2.17853e-05	1.08927e-05	3.81879	0.029	0.104
Anaerolineaceae	Drought year 2	1	3.21086e-06	3.21086e-06	0.908189	0.345	0.476
Anaerolineaceae	Soil legacies:Drought year 2	2	1.58847e-05	7.94234e-06	2.24648	0.116	0.206
Chitinophagaceae	Drought year 2	1	4.50911e-05	4.50911e-05	15.5754	0	0
Chitinophagaceae	Soil legacies:Drought year 2	2	1.94393e-05	9.71967e-06	3.35738	0.043	0.143
Comamonadaceae	Drought year 2	1	8.38342e-05	8.38342e-05	60.9936	0	0
Comamonadaceae	Soil legacies:Drought year 2	2	4.09393e-06	2.04697e-06	1.48927	0.235	0.294
Gaiellaceae	Drought year 2	1	0.00084316	0.00084316	88.0296	0	0
Gaiellaceae	Soil legacies:Drought year 2	2	6.17957e-05	3.08978e-05	3.22587	0.048	0.148
Hyphomicrobiaceae	Drought year 2	1	6.25144e-05	6.25144e-05	32.591	0	0
Hyphomicrobiaceae	Soil legacies:Drought year 2	2	6.63746e-06	3.31873e-06	1.73017	0.188	0.268
Microscillaceae	Drought year 2	1	0.000174772	0.000174772	103.78	0	0
Microscillaceae	Soil legacies:Drought year 2	2	8.95398e-06	4.47699e-06	2.65844	0.08	0.166
Mycobacteriaceae	Drought year 2	1	3.81566e-07	3.81566e-07	0.340468	0.562	0.703
Mycobacteriaceae	Soil legacies:Drought year 2	2	4.96032e-06	2.48016e-06	2.21303	0.12	0.206
Nitrosomonadaceae	Drought year 2	1	0.00112034	0.00112034	188.681	0	0
Nitrosomonadaceae	Soil legacies:Drought year 2	2	3.04259e-05	1.5213e-05	2.56207	0.087	0.166
Nitrososphaeraceae	Drought year 2	1	5.08575e-06	5.08575e-06	0.499618	0.483	0.644
Nitrososphaeraceae	Soil legacies:Drought year 2	2	8.53839e-05	4.26919e-05	4.19401	0.021	0.092
Nitrospiraceae	Drought year 2	1	1.6849e-05	1.6849e-05	42.1425	0	0
Nitrospiraceae	Soil legacies:Drought year 2	2	7.1026e-07	3.5513e-07	0.888245	0.418	0.464
Nocardioidaceae	Drought year 2	1	6.7414e-05	6.7414e-05	35.2392	0	0
Nocardioidaceae	Soil legacies:Drought year 2	2	1.77266e-05	8.8633e-06	4.6331	0.014	0.08
Pedosphaeraceae	Drought year 2	1	0.000219026	0.000219026	52.6139	0	0
Pedosphaeraceae	Soil legacies:Drought year 2	2	2.25055e-05	1.12528e-05	2.70311	0.077	0.166
Pirellulaceae	Drought year 2	1	6.85867e-06	6.85867e-06	0.372866	0.544	0.702
Pirellulaceae	Soil legacies:Drought year 2	2	0.000187641	9.38204e-05	5.10047	0.01	0.064
Propionibacteriaceae	Drought year 2	1	1.7166e-07	1.7166e-07	0.116096	0.735	0.84
Propionibacteriaceae	Soil legacies:Drought year 2	2	1.97169e-06	9.85844e-07	0.666739	0.518	0.545
TRA3-20	Drought year 2	1	1.90017e-05	1.90017e-05	27.8658	0	0
TRA3-20	Soil legacies:Drought year 2	2	2.91155e-06	1.45577e-06	2.13487	0.129	0.206
Vicinamibacteraceae	Drought year 2	1	9.42146e-05	9.42146e-05	9.33408	0.004	0.007
Vicinamibacteraceae	Soil legacies:Drought year 2	2	3.34184e-05	1.67092e-05	1.65542	0.201	0.269
WX65	Drought year 2	1	2.07809e-05	2.07809e-05	20.1371	0	0
WX65	Soil legacies:Drought year 2	2	3.4102e-06	1.7051e-06	1.65228	0.202	0.269
Xanthobacteraceae	Drought year 2	1	2.47115e-05	2.47115e-05	18.6611	0	0
Xanthobacteraceae	Soil legacies:Drought year 2	2	2.76332e-07	1.38166e-07	0.104337	0.901	0.901
Xiphinematobacteraceae	Drought year 2	1	1.80318e-05	1.80318e-05	16.2917	0	0
Xiphinematobacteraceae	Soil legacies:Drought year 2	2	6.36119e-06	3.18059e-06	2.87366	0.066	0.165
Recovery
67-14	Drought year 2	1	0.000112032	0.000112032	28.0116	0	0
67-14	Soil legacies:Drought year 2	2	7.52621e-05	3.7631e-05	9.40891	0	0.007
Anaerolineaceae	Drought year 2	1	3.71906e-06	3.71906e-06	1.19219	0.28	0.4
Anaerolineaceae	Soil legacies:Drought year 2	2	5.3196e-06	2.6598e-06	0.852635	0.432	0.467
Chitinophagaceae	Drought year 2	1	2.26885e-07	2.26885e-07	0.0631202	0.803	0.868
Chitinophagaceae	Soil legacies:Drought year 2	2	1.00277e-05	5.01383e-06	1.39486	0.257	0.312
Comamonadaceae	Drought year 2	1	6.23329e-07	6.23329e-07	1.46626	0.232	0.343
Comamonadaceae	Soil legacies:Drought year 2	2	2.50421e-06	1.2521e-06	2.94533	0.062	0.165
Gaiellaceae	Drought year 2	1	0.000538301	0.000538301	62.3219	0	0
Gaiellaceae	Soil legacies:Drought year 2	2	0.000232438	0.000116219	13.4553	0	0.001
Hyphomicrobiaceae	Drought year 2	1	2.16349e-07	2.16349e-07	0.0742174	0.786	0.868
Hyphomicrobiaceae	Soil legacies:Drought year 2	2	8.78969e-06	4.39485e-06	1.50763	0.231	0.294
Microscillaceae	Drought year 2	1	8.64943e-09	8.64943e-09	0.00393967	0.95	0.95
Microscillaceae	Soil legacies:Drought year 2	2	4.14454e-06	2.07227e-06	0.943883	0.396	0.452
Mycobacteriaceae	Drought year 2	1	3.80663e-07	3.80663e-07	0.29173	0.592	0.717
Mycobacteriaceae	Soil legacies:Drought year 2	2	5.01877e-06	2.50939e-06	1.92313	0.157	0.241
Nitrosomonadaceae	Drought year 2	1	0.000197392	0.000197392	31.2152	0	0
Nitrosomonadaceae	Soil legacies:Drought year 2	2	2.36862e-05	1.18431e-05	1.87285	0.164	0.243
Nitrososphaeraceae	Drought year 2	1	2.88713e-05	2.88713e-05	1.62382	0.208	0.321
Nitrososphaeraceae	Soil legacies:Drought year 2	2	0.000142398	7.1199e-05	4.00449	0.024	0.097
Nitrospiraceae	Drought year 2	1	1.07517e-05	1.07517e-05	9.18767	0.004	0.007
Nitrospiraceae	Soil legacies:Drought year 2	2	5.00123e-06	2.50061e-06	2.13686	0.129	0.206
Nocardioidaceae	Drought year 2	1	2.19933	2.19933	99.1752	0	0
Nocardioidaceae	Soil legacies:Drought year 2	2	0.199462	0.099731	4.49721	0.016	0.08
Pedosphaeraceae	Drought year 2	1	5.91095e-05	5.91095e-05	26.9462	0	0
Pedosphaeraceae	Soil legacies:Drought year 2	2	2.4072e-05	1.2036e-05	5.48682	0.007	0.056
Pirellulaceae	Drought year 2	1	3.22118e-06	3.22118e-06	0.195251	0.66	0.777
Pirellulaceae	Soil legacies:Drought year 2	2	9.53297e-05	4.76649e-05	2.88919	0.065	0.165
Propionibacteriaceae	Drought year 2	1	2.05186e-08	2.05186e-08	0.0203615	0.887	0.91
Propionibacteriaceae	Soil legacies:Drought year 2	2	5.19642e-06	2.59821e-06	2.57832	0.086	0.166
TRA3-20	Drought year 2	1	0.000167057	0.000167057	104.256	0	0
TRA3-20	Soil legacies:Drought year 2	2	3.90678e-06	1.95339e-06	1.21906	0.304	0.358
Vicinamibacteraceae	Drought year 2	1	8.79376e-05	8.79376e-05	5.95455	0.018	0.032
Vicinamibacteraceae	Soil legacies:Drought year 2	2	0.000202904	0.000101452	6.86967	0.002	0.023
WX65	Drought year 2	1	3.64574e-06	3.64574e-06	5.41204	0.024	0.039
WX65	Soil legacies:Drought year 2	2	1.07323e-05	5.36613e-06	7.96594	0.001	0.013
Xanthobacteraceae	Drought year 2	1	1.33545e-05	1.33545e-05	5.80573	0.02	0.033
Xanthobacteraceae	Soil legacies:Drought year 2	2	1.4032e-06	7.01599e-07	0.305013	0.738	0.757
Xiphinematobacteraceae	Drought year 2	1	9.5051e-08	9.5051e-08	0.0434812	0.836	0.88
Xiphinematobacteraceae	Soil legacies:Drought year 2	2	1.21017e-05	6.05086e-06	2.76798	0.072	0.166
Fungal phyla
Peak drought
Control in year 2
Ascomycota	Soil legacies of increasing drought intensity	2	0.0132412	0.0066206	0.71426	0.499	0.594
Basidiomycota	Soil legacies of increasing drought intensity	2	0.00108052	0.000540259	1.31857	0.285	0.493
Chytridiomycota	Soil legacies of increasing drought intensity	2	4.85642e-07	2.42821e-07	0.0476337	0.954	0.954
Glomeromycota	Soil legacies of increasing drought intensity	2	0.294765	0.147383	1.51122	0.24	0.493
Mortierellomycota	Soil legacies of increasing drought intensity	2	0.00648274	0.00324137	0.904078	0.418	0.594
Drought in year 2
Ascomycota	Soil legacies of increasing drought intensity	2	0.0218075	0.0109037	1.48308	0.246	0.493
Basidiomycota	Soil legacies of increasing drought intensity	2	0.000220836	0.000110418	0.805261	0.458	0.594
Chytridiomycota	Soil legacies of increasing drought intensity	2	2.46521e-05	1.2326e-05	1.43381	0.257	0.493
Glomeromycota	Soil legacies of increasing drought intensity	2	0.432701	0.21635	1.28019	0.296	0.493
Mortierellomycota	Soil legacies of increasing drought intensity	2	0.0103787	0.00518937	1.09087	0.351	0.541
Recovery
Control in year 2
Ascomycota	Soil legacies of increasing drought intensity	2	0.0761365	0.0380683	5.16732	0.013	0.088
Basidiomycota	Soil legacies of increasing drought intensity	2	0.000162556	8.1278e-05	0.388134	0.682	0.758
Chytridiomycota	Soil legacies of increasing drought intensity	2	1.62114e-06	8.10571e-07	0.1337	0.875	0.922
Glomeromycota	Soil legacies of increasing drought intensity	2	0.433046	0.216523	1.50948	0.24	0.493
Mortierellomycota	Soil legacies of increasing drought intensity	2	0.0350805	0.0175403	7.1208	0.004	0.056
Drought in year 2
Ascomycota	Soil legacies of increasing drought intensity	2	0.0526586	0.0263293	4.01713	0.031	0.154
Basidiomycota	Soil legacies of increasing drought intensity	2	0.00346812	0.00173406	2.1424	0.138	0.493
Chytridiomycota	Soil legacies of increasing drought intensity	2	9.60688e-06	4.80344e-06	0.702809	0.505	0.594
Glomeromycota	Soil legacies of increasing drought intensity	2	0.641944	0.320972	1.9082	0.169	0.493
Mortierellomycota	Soil legacies of increasing drought intensity	2	0.0235594	0.0117797	6.42216	0.006	0.056
Drought/control year 2 x Soil legacies of increasing drought intensity (control, mild drought, or severe drought in year 1)
Peak drought
Ascomycota	Drought year 2	1	0.120103	0.120103	14.4518	0	0.002
Ascomycota	Soil legacies:Drought year 2	2	0.00095704	0.00047852	0.0575793	0.944	0.944
Basidiomycota	Drought year 2	1	3.21611e-07	3.21611e-07	0.00117623	0.973	0.973
Basidiomycota	Soil legacies:Drought year 2	2	0.000491143	0.000245571	0.898127	0.414	0.69
Chytridiomycota	Drought year 2	1	3.49268e-08	3.49268e-08	0.00510088	0.943	0.973
Chytridiomycota	Soil legacies:Drought year 2	2	1.27725e-05	6.38623e-06	0.932677	0.4	0.69
Glomeromycota	Drought year 2	1	0.00714354	0.00714354	25.1774	0	0
Glomeromycota	Soil legacies:Drought year 2	2	0.000129355	6.46775e-05	0.227956	0.797	0.944
Mortierellomycota	Drought year 2	1	0.0395275	0.0395275	9.47635	0.003	0.011
Mortierellomycota	Soil legacies:Drought year 2	2	0.00125524	0.000627619	0.150466	0.861	0.944
Recovery
Ascomycota	Drought year 2	1	0.000401296	0.000401296	0.0576517	0.811	0.973
Ascomycota	Soil legacies:Drought year 2	2	0.0820244	0.0410122	5.89197	0.005	0.025
Basidiomycota	Drought year 2	1	0.000636454	0.000636454	1.24941	0.269	0.514
Basidiomycota	Soil legacies:Drought year 2	2	0.00111803	0.000559017	1.09739	0.342	0.69
Chytridiomycota	Drought year 2	1	8.23859e-06	8.23859e-06	1.27757	0.264	0.514
Chytridiomycota	Soil legacies:Drought year 2	2	9.48269e-06	4.74135e-06	0.73525	0.484	0.692
Glomeromycota	Drought year 2	1	0.000131387	0.000131387	1.06019	0.308	0.514
Glomeromycota	Soil legacies:Drought year 2	2	0.000546263	0.000273132	2.20396	0.121	0.403
Mortierellomycota	Drought year 2	1	0.00077117	0.00077117	0.358895	0.552	0.788
Mortierellomycota	Soil legacies:Drought year 2	2	0.0392701	0.0196351	9.13797	0	0.004
Fungal families
Peak drought
Control in year 2
Mortierellaceae	Soil legacies of increasing drought intensity	2	0.0077093	0.00385465	1.16839	0.327	0.708
Chaetomiaceae	Soil legacies of increasing drought intensity	2	0.000759065	0.000379533	0.957926	0.397	0.722
Pseudeurotiaceae	Soil legacies of increasing drought intensity	2	1.23546	0.61773	1.13353	0.338	0.711
Microascaceae	Soil legacies of increasing drought intensity	2	0.00299907	0.00149953	6.73723	0.005	0.122
Cephalothecaceae	Soil legacies of increasing drought intensity	2	1.98547e-05	9.92737e-06	0.256631	0.776	0.97
Nectriaceae	Soil legacies of increasing drought intensity	2	0.000478833	0.000239417	3.11024	0.062	0.42
Sporormiaceae	Soil legacies of increasing drought intensity	2	0.00021324	0.00010662	2.56933	0.097	0.435
Bartaliniaceae	Soil legacies of increasing drought intensity	2	4.97361e-09	2.48681e-09	0.396846	0.677	0.903
Trichocomaceae	Soil legacies of increasing drought intensity	2	0.000211814	0.000105907	0.759628	0.478	0.746
Didymellaceae	Soil legacies of increasing drought intensity	2	6.15012e-05	3.07506e-05	0.477311	0.626	0.894
Trichomonascaceae	Soil legacies of increasing drought intensity	2	6.02408e-06	3.01204e-06	0.913644	0.414	0.722
Onygenales_fam_Incertae_sedis	Soil legacies of increasing drought intensity	2	4.70241e-05	2.35121e-05	2.41157	0.11	0.443
Pezizaceae	Soil legacies of increasing drought intensity	2	3.70844e-06	1.85422e-06	0.828225	0.448	0.722
Arachnomycetaceae	Soil legacies of increasing drought intensity	2	2.14576e-06	1.07288e-06	0.110012	0.896	1
Diversisporaceae	Soil legacies of increasing drought intensity	2	0.000159304	7.96518e-05	2.66326	0.089	0.435
Glomeraceae	Soil legacies of increasing drought intensity	2	2.80081	1.4004	4.423	0.023	0.302
Claroideoglomeraceae	Soil legacies of increasing drought intensity	2	0.000146656	7.3328e-05	2.6653	0.089	0.435
Trichosporonaceae	Soil legacies of increasing drought intensity	2	0.690623	0.345311	0.962187	0.396	0.722
Ceratobasidiaceae	Soil legacies of increasing drought intensity	2	2.05335e-06	1.02668e-06	0.205918	0.815	0.985
Psathyrellaceae	Soil legacies of increasing drought intensity	2	1.83461e-06	9.17305e-07	0.0660097	0.936	1
Drought in year 2
Mortierellaceae	Soil legacies of increasing drought intensity	2	0.00910591	0.00455295	1.00053	0.382	0.722
Chaetomiaceae	Soil legacies of increasing drought intensity	2	0.000171273	8.56364e-05	0.431704	0.654	0.903
Pseudeurotiaceae	Soil legacies of increasing drought intensity	2	0.00119086	0.000595429	1.64864	0.213	0.607
Microascaceae	Soil legacies of increasing drought intensity	2	2.31405e-05	1.15703e-05	0.0491831	0.952	1
Cephalothecaceae	Soil legacies of increasing drought intensity	2	6.96056e-05	3.48028e-05	0.821816	0.451	0.722
Nectriaceae	Soil legacies of increasing drought intensity	2	6.40271e-05	3.20135e-05	0.36823	0.696	0.903
Sporormiaceae	Soil legacies of increasing drought intensity	2	0.000155404	7.77021e-05	0.911482	0.415	0.722
Bartaliniaceae	Soil legacies of increasing drought intensity	2	0	0	NA	NA	NA
Trichocomaceae	Soil legacies of increasing drought intensity	2	7.11983e-06	3.55992e-06	0.183564	0.949	1
Didymellaceae	Soil legacies of increasing drought intensity	2	0.000106489	5.32443e-05	1.29201	0.41	0.722
Trichomonascaceae	Soil legacies of increasing drought intensity	2	1.92602e-05	9.63008e-06	11.2665	0	0.026
Onygenales_fam_Incertae_sedis	Soil legacies of increasing drought intensity	2	4.75428e-05	2.37714e-05	2.19372	0.133	0.473
Pezizaceae	Soil legacies of increasing drought intensity	2	2.42558e-06	1.21279e-06	0.400694	0.674	0.903
Arachnomycetaceae	Soil legacies of increasing drought intensity	2	0.0001361	6.80499e-05	2.68494	0.28	0.701
Diversisporaceae	Soil legacies of increasing drought intensity	2	8.13225e-05	4.06612e-05	0.361726	0.7	0.903
Glomeraceae	Soil legacies of increasing drought intensity	2	0.000226259	0.00011313	1.0545	0.363	0.722
Claroideoglomeraceae	Soil legacies of increasing drought intensity	2	0.00055268	0.00027634	5.81894	0.008	0.135
Trichosporonaceae	Soil legacies of increasing drought intensity	2	5.45947e-05	2.72973e-05	3.47915	0.046	0.372
Ceratobasidiaceae	Soil legacies of increasing drought intensity	2	2.46466e-05	1.23233e-05	0.141028	0.869	1
Psathyrellaceae	Soil legacies of increasing drought intensity	2	3.14416e-06	1.57208e-06	0.321024	0.728	0.925
Recovery
Control in year 2
Mortierellaceae	Soil legacies of increasing drought intensity	2	0.0350929	0.0175464	7.82471	0.002	0.092
Chaetomiaceae	Soil legacies of increasing drought intensity	2	0.00216593	0.00108297	3.98875	0.042	0.372
Pseudeurotiaceae	Soil legacies of increasing drought intensity	2	3.4659e-06	1.73295e-06	0.00795683	0.992	1
Microascaceae	Soil legacies of increasing drought intensity	2	5.73736e-05	2.86868e-05	0.104818	0.901	1
Cephalothecaceae	Soil legacies of increasing drought intensity	2	0.000213026	0.000106513	3.68379	0.063	0.42
Nectriaceae	Soil legacies of increasing drought intensity	2	0.000161237	8.06183e-05	0.498488	0.613	0.892
Sporormiaceae	Soil legacies of increasing drought intensity	2	0.000630385	0.000315193	2.72056	0.085	0.435
Bartaliniaceae	Soil legacies of increasing drought intensity	2	0.00110334	0.00055167	0.865958	0.433	0.722
Trichocomaceae	Soil legacies of increasing drought intensity	2	8.55912e-05	4.27956e-05	1.77966	0.189	0.583
Didymellaceae	Soil legacies of increasing drought intensity	2	1.47709e-06	7.38544e-07	0.0197425	0.98	1
Trichomonascaceae	Soil legacies of increasing drought intensity	2	3.52919e-07	1.7646e-07	0.0767853	0.926	1
Onygenales_fam_Incertae_sedis	Soil legacies of increasing drought intensity	2	0.000454728	0.000227364	1.37169	0.272	0.701
Pezizaceae	Soil legacies of increasing drought intensity	2	1.94808e-05	9.74039e-06	0.593858	0.56	0.845
Arachnomycetaceae	Soil legacies of increasing drought intensity	2	3.15148e-05	1.57574e-05	2.24806	0.127	0.473
Diversisporaceae	Soil legacies of increasing drought intensity	2	0.000109799	5.48997e-05	2.04582	0.15	0.481
Glomeraceae	Soil legacies of increasing drought intensity	2	1.26945e-05	6.34726e-06	0.19657	0.823	0.985
Claroideoglomeraceae	Soil legacies of increasing drought intensity	2	0.000168294	8.41472e-05	2.11417	0.142	0.473
Trichosporonaceae	Soil legacies of increasing drought intensity	2	0.000373451	0.000186726	6.78386	0.035	0.372
Ceratobasidiaceae	Soil legacies of increasing drought intensity	2	2.97142e-05	1.48571e-05	0.550464	0.584	0.864
Psathyrellaceae	Soil legacies of increasing drought intensity	2	0.000133571	6.67857e-05	1.03844	0.369	0.722
Drought in year 2
Mortierellaceae	Soil legacies of increasing drought intensity	2	0.635078	0.317539	6.18149	0.007	0.132
Chaetomiaceae	Soil legacies of increasing drought intensity	2	9.21931e-05	4.60966e-05	0.172489	0.843	0.991
Pseudeurotiaceae	Soil legacies of increasing drought intensity	2	0.805952	0.402976	3.57653	0.043	0.372
Microascaceae	Soil legacies of increasing drought intensity	2	0.000533156	0.000266578	0.74572	0.485	0.746
Cephalothecaceae	Soil legacies of increasing drought intensity	2	0.000130216	6.51078e-05	2.9283	0.072	0.435
Nectriaceae	Soil legacies of increasing drought intensity	2	3.58624e-05	1.79312e-05	0.125774	0.882	1
Sporormiaceae	Soil legacies of increasing drought intensity	2	0.00015548	7.77399e-05	1.55401	0.231	0.638
Bartaliniaceae	Soil legacies of increasing drought intensity	2	2.18774e-05	1.09387e-05	1.24636	0.305	0.707
Trichocomaceae	Soil legacies of increasing drought intensity	2	8.06939e-05	4.03469e-05	1.37664	0.271	0.701
Didymellaceae	Soil legacies of increasing drought intensity	2	1.89723e-05	9.48615e-06	0.320974	0.688	0.903
Trichomonascaceae	Soil legacies of increasing drought intensity	2	4.89474e-06	2.44737e-06	0.830344	0.448	0.722
Onygenales_fam_Incertae_sedis	Soil legacies of increasing drought intensity	2	4.6093e-05	2.30465e-05	2.55305	0.098	0.435
Pezizaceae	Soil legacies of increasing drought intensity	2	1.2833e-05	6.41652e-06	1.21278	0.314	0.707
Arachnomycetaceae	Soil legacies of increasing drought intensity	2	4.00423e-05	2.00212e-05	2.40512	0.111	0.443
Diversisporaceae	Soil legacies of increasing drought intensity	2	0.000141667	7.08334e-05	2.14982	0.138	0.473
Glomeraceae	Soil legacies of increasing drought intensity	2	6.09906e-05	3.04953e-05	1.19997	0.318	0.707
Claroideoglomeraceae	Soil legacies of increasing drought intensity	2	1.45602e-05	7.28011e-06	0.193931	0.825	0.985
Trichosporonaceae	Soil legacies of increasing drought intensity	2	6.05466e-05	3.02733e-05	1.65194	0.212	0.607
Ceratobasidiaceae	Soil legacies of increasing drought intensity	2	8.20195e-05	4.10097e-05	0.393691	0.989	1
Psathyrellaceae	Soil legacies of increasing drought intensity	2	0.00149737	0.000748687	1.12653	0.291	0.706
Drought/control year 2 x Soil legacies of increasing drought intensity (control, mild drought, or severe drought in year 1)
Peak drought
Peak drought
Arachnomycetaceae	Drought year 2	1	5.27261e-07	5.27261e-07	0.0300456	0.863	0.926
Arachnomycetaceae	Soil legacies:Drought year 2	2	8.09557e-05	4.04779e-05	2.3066	0.11	0.521
Bartaliniaceae	Drought year 2	1	6.21655e-09	6.21655e-09	1.98408	0.165	0.536
Bartaliniaceae	Soil legacies:Drought year 2	2	2.48681e-09	1.2434e-09	0.396846	0.675	0.899
Cephalothecaceae	Drought year 2	1	2.95447e-05	2.95447e-05	0.729209	0.397	0.716
Cephalothecaceae	Soil legacies:Drought year 2	2	1.44248e-05	7.21242e-06	0.178014	0.837	0.953
Ceratobasidiaceae	Drought year 2	1	0.000803364	0.000803364	17.3949	0	0.002
Ceratobasidiaceae	Soil legacies:Drought year 2	2	8.63827e-06	4.31914e-06	0.0935203	0.911	0.959
Chaetomiaceae	Drought year 2	1	0.663969	0.663969	3.76387	0.058	0.314
Chaetomiaceae	Soil legacies:Drought year 2	2	0.019634	0.00981698	0.0556499	0.946	0.97
Claroideoglomeraceae	Drought year 2	1	0.000111558	0.000111558	2.97481	0.091	0.403
Claroideoglomeraceae	Soil legacies:Drought year 2	2	0.000202677	0.000101338	2.70229	0.077	0.516
Didymellaceae	Drought year 2	1	9.12514e-05	9.12514e-05	1.72767	0.195	0.536
Didymellaceae	Soil legacies:Drought year 2	2	0.000143099	7.15494e-05	1.35465	0.267	0.622
Diversisporaceae	Drought year 2	1	0.000415084	0.000415084	5.83325	0.019	0.129
Diversisporaceae	Soil legacies:Drought year 2	2	4.2212e-05	2.1106e-05	0.296606	0.745	0.941
Glomeraceae	Drought year 2	1	0.00260428	0.00260428	40.6774	0	0
Glomeraceae	Soil legacies:Drought year 2	2	0.000359804	0.000179902	2.80997	0.07	0.516
Microascaceae	Drought year 2	1	0.810192	0.810192	1.82882	0.182	0.536
Microascaceae	Soil legacies:Drought year 2	2	2.05873	1.02937	2.32356	0.108	0.521
Mortierellaceae	Drought year 2	1	0.0373743	0.0373743	9.52251	0.003	0.033
Mortierellaceae	Soil legacies:Drought year 2	2	0.00103665	0.000518323	0.132063	0.877	0.953
Nectriaceae	Drought year 2	1	1.84876e-05	1.84876e-05	0.225575	0.637	0.832
Nectriaceae	Soil legacies:Drought year 2	2	0.00044147	0.000220735	2.69327	0.077	0.516
Onygenales_fam_Incertae_sedis	Drought year 2	1	3.72629e-05	3.72629e-05	3.62025	0.063	0.314
Onygenales_fam_Incertae_sedis	Soil legacies:Drought year 2	2	1.74867e-05	8.74334e-06	0.849454	0.434	0.723
Pezizaceae	Drought year 2	1	3.51015e-06	3.51015e-06	1.33326	0.254	0.597
Pezizaceae	Soil legacies:Drought year 2	2	1.10118e-06	5.5059e-07	0.209131	0.812	0.953
Psathyrellaceae	Drought year 2	1	2.68562e-06	2.68562e-06	0.285802	0.595	0.832
Psathyrellaceae	Soil legacies:Drought year 2	2	2.36733e-06	1.18366e-06	0.125965	0.882	0.953
Pseudeurotiaceae	Drought year 2	1	0.00503163	0.00503163	2.12009	0.152	0.536
Pseudeurotiaceae	Soil legacies:Drought year 2	2	0.0029265	0.00146325	0.616543	0.544	0.777
Sporormiaceae	Drought year 2	1	1.26212e-05	1.26212e-05	0.199159	0.657	0.832
Sporormiaceae	Soil legacies:Drought year 2	2	0.000173026	8.65129e-05	1.36515	0.265	0.622
Trichocomaceae	Drought year 2	1	0.000506698	0.000506698	6.38106	0.015	0.118
Trichocomaceae	Soil legacies:Drought year 2	2	0.000144625	7.23126e-05	0.910662	0.409	0.711
Trichomonascaceae	Drought year 2	1	2.00162e-05	2.00162e-05	9.64293	0.003	0.033
Trichomonascaceae	Soil legacies:Drought year 2	2	3.0104e-06	1.5052e-06	0.725139	0.489	0.745
Trichosporonaceae	Drought year 2	1	0.00011572	0.00011572	1.95906	0.168	0.536
Trichosporonaceae	Soil legacies:Drought year 2	2	0.000176807	8.84037e-05	1.49661	0.234	0.622
Recovery
Arachnomycetaceae	Drought year 2	1	1.2874e-05	1.2874e-05	1.67917	0.201	0.536
Arachnomycetaceae	Soil legacies:Drought year 2	2	6.80428e-05	3.40214e-05	4.43746	0.017	0.337
Bartaliniaceae	Drought year 2	1	0.000258473	0.000258473	0.800424	0.375	0.716
Bartaliniaceae	Soil legacies:Drought year 2	2	0.000636054	0.000318027	0.984849	0.381	0.692
Cephalothecaceae	Drought year 2	1	3.43321e-07	3.43321e-07	0.0134246	0.908	0.926
Cephalothecaceae	Soil legacies:Drought year 2	2	9.63956e-05	4.81978e-05	1.88464	0.163	0.572
Ceratobasidiaceae	Drought year 2	1	1.2964e-05	1.2964e-05	0.197686	0.659	0.832
Ceratobasidiaceae	Soil legacies:Drought year 2	2	9.22843e-05	4.61422e-05	0.703615	0.5	0.745
Chaetomiaceae	Drought year 2	1	0.0017249	0.0017249	0.0142235	0.906	0.926
Chaetomiaceae	Soil legacies:Drought year 2	2	0.542744	0.271372	2.23772	0.117	0.521
Claroideoglomeraceae	Drought year 2	1	2.65027e-05	2.65027e-05	0.685346	0.412	0.716
Claroideoglomeraceae	Soil legacies:Drought year 2	2	9.66099e-05	4.83049e-05	1.24914	0.296	0.622
Didymellaceae	Drought year 2	1	4.4535e-06	4.4535e-06	0.133014	0.717	0.843
Didymellaceae	Soil legacies:Drought year 2	2	1.53719e-05	7.68597e-06	0.229559	0.796	0.953
Diversisporaceae	Drought year 2	1	5.65368e-06	5.65368e-06	0.189138	0.666	0.832
Diversisporaceae	Soil legacies:Drought year 2	2	0.000210882	0.000105441	3.52742	0.037	0.492
Glomeraceae	Drought year 2	1	3.99183e-05	3.99183e-05	1.38356	0.245	0.597
Glomeraceae	Soil legacies:Drought year 2	2	6.17938e-05	3.08969e-05	1.07088	0.35	0.667
Microascaceae	Drought year 2	1	2.72791e-06	2.72791e-06	0.00864414	0.926	0.926
Microascaceae	Soil legacies:Drought year 2	2	0.000283642	0.000141821	0.4494	0.641	0.884
Mortierellaceae	Drought year 2	1	0.0108901	0.0108901	0.18942	0.665	0.832
Mortierellaceae	Soil legacies:Drought year 2	2	1.13651	0.568253	9.88406	0	0.01
Nectriaceae	Drought year 2	1	0.000113712	0.000113712	0.747389	0.391	0.716
Nectriaceae	Soil legacies:Drought year 2	2	8.67766e-05	4.33883e-05	0.285175	0.753	0.941
Onygenales_fam_Incertae_sedis	Drought year 2	1	9.33632e-05	9.33632e-05	1.06834	0.306	0.662
Onygenales_fam_Incertae_sedis	Soil legacies:Drought year 2	2	0.000319346	0.000159673	1.82711	0.171	0.572
Pezizaceae	Drought year 2	1	1.12003e-05	1.12003e-05	1.03263	0.314	0.662
Pezizaceae	Soil legacies:Drought year 2	2	5.47573e-07	2.73787e-07	0.0252424	0.975	0.975
Psathyrellaceae	Drought year 2	1	0.000142313	0.000142313	0.390481	0.535	0.832
Psathyrellaceae	Soil legacies:Drought year 2	2	0.00113251	0.000566257	1.55371	0.221	0.622
Pseudeurotiaceae	Drought year 2	1	0.000144383	0.000144383	0.624462	0.433	0.722
Pseudeurotiaceae	Soil legacies:Drought year 2	2	0.000537501	0.00026875	1.16236	0.321	0.642
Sporormiaceae	Drought year 2	1	1.99394e-05	1.99394e-05	0.253231	0.617	0.832
Sporormiaceae	Soil legacies:Drought year 2	2	0.000311561	0.00015578	1.97841	0.149	0.572
Trichocomaceae	Drought year 2	1	3.17393e-06	3.17393e-06	0.118974	0.732	0.843
Trichocomaceae	Soil legacies:Drought year 2	2	6.84177e-05	3.42089e-05	1.2823	0.286	0.622
Trichomonascaceae	Drought year 2	1	1.95935e-07	1.95935e-07	0.0747057	0.786	0.873
Trichomonascaceae	Soil legacies:Drought year 2	2	3.65414e-06	1.82707e-06	0.696623	0.503	0.745
Trichosporonaceae	Drought year 2	1	2.60063e-06	2.60063e-06	0.113438	0.738	0.843
Trichosporonaceae	Soil legacies:Drought year 2	2	7.38961e-05	3.69481e-05	1.61166	0.21	0.622
